# Supplementary material for: FluoroFusion: NHC-Catalyzed Nucleophilic Aromatic Substitution Reaction Unveils Functional Perfluorinated Diarylmethanones
Source: Org Lett. 2024 Mar 8;26(11):2338–42. doi: 10.1021/acs.orglett.4c00677 (PMC10964231; doi:10.1021/acs.orglett.4c00677)
Supplement: Supplementary file 1 — ol4c00677_si_001.zip [file ol4c00677_si_001.zip]

Archive with 2,017 entries (1,747 files):
- NHC SNAr OL/
- NHC SNAr OL/Cover Letter-Professor Kozlowski v2(OL).docx
- NHC SNAr OL/NHC SnAr Supporting Information OL.docx
- NHC SNAr OL/NMR/
- NHC SNAr OL/NMR/2c'/
- NHC SNAr OL/NMR/2c'/13C.jdf
- NHC SNAr OL/NMR/2c'/19F/
- NHC SNAr OL/NMR/2c'/19F/acqu
- NHC SNAr OL/NMR/2c'/19F/acqus
- NHC SNAr OL/NMR/2c'/19F/audita.txt
- NHC SNAr OL/NMR/2c'/19F/cpdprg2
- NHC SNAr OL/NMR/2c'/19F/fid
- NHC SNAr OL/NMR/2c'/19F/format.temp
- NHC SNAr OL/NMR/2c'/19F/fq1list
- NHC SNAr OL/NMR/2c'/19F/pdata/
- NHC SNAr OL/NMR/2c'/19F/pdata/1/
- NHC SNAr OL/NMR/2c'/19F/pdata/1/1i
- NHC SNAr OL/NMR/2c'/19F/pdata/1/1r
- NHC SNAr OL/NMR/2c'/19F/pdata/1/auditp.txt
- NHC SNAr OL/NMR/2c'/19F/pdata/1/outd
- NHC SNAr OL/NMR/2c'/19F/pdata/1/proc
- NHC SNAr OL/NMR/2c'/19F/pdata/1/procs
- NHC SNAr OL/NMR/2c'/19F/pdata/1/thumb.png
- NHC SNAr OL/NMR/2c'/19F/pdata/1/title
- NHC SNAr OL/NMR/2c'/19F/precom.output
- NHC SNAr OL/NMR/2c'/19F/pulseprogram
- NHC SNAr OL/NMR/2c'/19F/scon2
- NHC SNAr OL/NMR/2c'/19F/shimvalues
- NHC SNAr OL/NMR/2c'/19F/specpar
- NHC SNAr OL/NMR/2c'/19F/stanprogram7624
- NHC SNAr OL/NMR/2c'/19F/uxnmr.info
- NHC SNAr OL/NMR/2c'/19F/uxnmr.par
- NHC SNAr OL/NMR/2c'/1H/
- NHC SNAr OL/NMR/2c'/1H/acqu
- NHC SNAr OL/NMR/2c'/1H/acqus
- NHC SNAr OL/NMR/2c'/1H/audita.txt
- NHC SNAr OL/NMR/2c'/1H/fid
- NHC SNAr OL/NMR/2c'/1H/format.temp
- NHC SNAr OL/NMR/2c'/1H/fq1list
- NHC SNAr OL/NMR/2c'/1H/pdata/
- NHC SNAr OL/NMR/2c'/1H/pdata/1/
- NHC SNAr OL/NMR/2c'/1H/pdata/1/1i
- NHC SNAr OL/NMR/2c'/1H/pdata/1/1r
- NHC SNAr OL/NMR/2c'/1H/pdata/1/auditp.txt
- NHC SNAr OL/NMR/2c'/1H/pdata/1/outd
- NHC SNAr OL/NMR/2c'/1H/pdata/1/proc
- NHC SNAr OL/NMR/2c'/1H/pdata/1/procs
- NHC SNAr OL/NMR/2c'/1H/pdata/1/thumb.png
- NHC SNAr OL/NMR/2c'/1H/pdata/1/title
- NHC SNAr OL/NMR/2c'/1H/precom.output
- NHC SNAr OL/NMR/2c'/1H/pulseprogram
- NHC SNAr OL/NMR/2c'/1H/scon2
- NHC SNAr OL/NMR/2c'/1H/shimvalues
- NHC SNAr OL/NMR/2c'/1H/specpar
- NHC SNAr OL/NMR/2c'/1H/stanprogram7624
- NHC SNAr OL/NMR/2c'/1H/uxnmr.info
- NHC SNAr OL/NMR/2c'/1H/uxnmr.par
- NHC SNAr OL/NMR/2j/
- NHC SNAr OL/NMR/2j/13C
- NHC SNAr OL/NMR/2j/19F/
- NHC SNAr OL/NMR/2j/19F/acqu
- NHC SNAr OL/NMR/2j/19F/acqus
- NHC SNAr OL/NMR/2j/19F/audita.txt
- NHC SNAr OL/NMR/2j/19F/cpdprg2
- NHC SNAr OL/NMR/2j/19F/fid
- NHC SNAr OL/NMR/2j/19F/format.temp
- NHC SNAr OL/NMR/2j/19F/fq1list
- NHC SNAr OL/NMR/2j/19F/pdata/
- NHC SNAr OL/NMR/2j/19F/pdata/1/
- NHC SNAr OL/NMR/2j/19F/pdata/1/1i
- NHC SNAr OL/NMR/2j/19F/pdata/1/1r
- NHC SNAr OL/NMR/2j/19F/pdata/1/auditp.txt
- NHC SNAr OL/NMR/2j/19F/pdata/1/outd
- NHC SNAr OL/NMR/2j/19F/pdata/1/proc
- NHC SNAr OL/NMR/2j/19F/pdata/1/procs
- NHC SNAr OL/NMR/2j/19F/pdata/1/thumb.png
- NHC SNAr OL/NMR/2j/19F/pdata/1/title
- NHC SNAr OL/NMR/2j/19F/precom.output
- NHC SNAr OL/NMR/2j/19F/pulseprogram
- NHC SNAr OL/NMR/2j/19F/scon2
- NHC SNAr OL/NMR/2j/19F/shimvalues
- NHC SNAr OL/NMR/2j/19F/specpar
- NHC SNAr OL/NMR/2j/19F/stanprogram12380
- NHC SNAr OL/NMR/2j/19F/uxnmr.info
- NHC SNAr OL/NMR/2j/19F/uxnmr.par
- NHC SNAr OL/NMR/2j/1H/
- NHC SNAr OL/NMR/2j/1H/acqu
- NHC SNAr OL/NMR/2j/1H/acqus
- NHC SNAr OL/NMR/2j/1H/audita.txt
- NHC SNAr OL/NMR/2j/1H/fid
- NHC SNAr OL/NMR/2j/1H/format.temp
- NHC SNAr OL/NMR/2j/1H/fq1list
- NHC SNAr OL/NMR/2j/1H/pdata/
- NHC SNAr OL/NMR/2j/1H/pdata/1/
- NHC SNAr OL/NMR/2j/1H/pdata/1/1i
- NHC SNAr OL/NMR/2j/1H/pdata/1/1r
- NHC SNAr OL/NMR/2j/1H/pdata/1/auditp.txt
- NHC SNAr OL/NMR/2j/1H/pdata/1/outd
- NHC SNAr OL/NMR/2j/1H/pdata/1/proc
- NHC SNAr OL/NMR/2j/1H/pdata/1/procs
- NHC SNAr OL/NMR/2j/1H/pdata/1/thumb.png
- NHC SNAr OL/NMR/2j/1H/pdata/1/title
- NHC SNAr OL/NMR/2j/1H/precom.output
- NHC SNAr OL/NMR/2j/1H/pulseprogram
- NHC SNAr OL/NMR/2j/1H/scon2
- NHC SNAr OL/NMR/2j/1H/shimvalues
- NHC SNAr OL/NMR/2j/1H/specpar
- NHC SNAr OL/NMR/2j/1H/stanprogram12380
- NHC SNAr OL/NMR/2j/1H/uxnmr.info
- NHC SNAr OL/NMR/2j/1H/uxnmr.par
- NHC SNAr OL/NMR/3a/
- NHC SNAr OL/NMR/3a/13C.jdf
- NHC SNAr OL/NMR/3a/19F.jdf
- NHC SNAr OL/NMR/3a/1H/
- NHC SNAr OL/NMR/3a/1H/acqu
- NHC SNAr OL/NMR/3a/1H/acqus
- NHC SNAr OL/NMR/3a/1H/audita.txt
- NHC SNAr OL/NMR/3a/1H/fid
- NHC SNAr OL/NMR/3a/1H/format.temp
- NHC SNAr OL/NMR/3a/1H/fq1list
- NHC SNAr OL/NMR/3a/1H/pdata/
- NHC SNAr OL/NMR/3a/1H/pdata/1/
- NHC SNAr OL/NMR/3a/1H/pdata/1/1i
- NHC SNAr OL/NMR/3a/1H/pdata/1/1r
- NHC SNAr OL/NMR/3a/1H/pdata/1/auditp.txt
- NHC SNAr OL/NMR/3a/1H/pdata/1/outd
- NHC SNAr OL/NMR/3a/1H/pdata/1/proc
- NHC SNAr OL/NMR/3a/1H/pdata/1/procs
- NHC SNAr OL/NMR/3a/1H/pdata/1/thumb.png
- NHC SNAr OL/NMR/3a/1H/pdata/1/title
- NHC SNAr OL/NMR/3a/1H/precom.output
- NHC SNAr OL/NMR/3a/1H/pulseprogram
- NHC SNAr OL/NMR/3a/1H/scon2
- NHC SNAr OL/NMR/3a/1H/shimvalues
- NHC SNAr OL/NMR/3a/1H/specpar
- NHC SNAr OL/NMR/3a/1H/stanprogram21096
- NHC SNAr OL/NMR/3a/1H/uxnmr.info
- NHC SNAr OL/NMR/3a/1H/uxnmr.par
- NHC SNAr OL/NMR/3b/
- NHC SNAr OL/NMR/3b/13C.jdf
- NHC SNAr OL/NMR/3b/19F/
- NHC SNAr OL/NMR/3b/19F/acqu
- NHC SNAr OL/NMR/3b/19F/acqus
- NHC SNAr OL/NMR/3b/19F/audita.txt
- NHC SNAr OL/NMR/3b/19F/cpdprg2
- NHC SNAr OL/NMR/3b/19F/fid
- NHC SNAr OL/NMR/3b/19F/format.temp
- NHC SNAr OL/NMR/3b/19F/fq1list
- NHC SNAr OL/NMR/3b/19F/pdata/
- NHC SNAr OL/NMR/3b/19F/pdata/1/
- NHC SNAr OL/NMR/3b/19F/pdata/1/1i
- NHC SNAr OL/NMR/3b/19F/pdata/1/1r
- NHC SNAr OL/NMR/3b/19F/pdata/1/auditp.txt
- NHC SNAr OL/NMR/3b/19F/pdata/1/outd
- NHC SNAr OL/NMR/3b/19F/pdata/1/proc
- NHC SNAr OL/NMR/3b/19F/pdata/1/procs
- NHC SNAr OL/NMR/3b/19F/pdata/1/thumb.png
- NHC SNAr OL/NMR/3b/19F/pdata/1/title
- NHC SNAr OL/NMR/3b/19F/precom.output
- NHC SNAr OL/NMR/3b/19F/pulseprogram
- NHC SNAr OL/NMR/3b/19F/scon2
- NHC SNAr OL/NMR/3b/19F/shimvalues
- NHC SNAr OL/NMR/3b/19F/specpar
- NHC SNAr OL/NMR/3b/19F/stanprogram16596
- NHC SNAr OL/NMR/3b/19F/uxnmr.info
- NHC SNAr OL/NMR/3b/19F/uxnmr.par
- NHC SNAr OL/NMR/3b/1H/
- NHC SNAr OL/NMR/3b/1H/acqu
- NHC SNAr OL/NMR/3b/1H/acqus
- NHC SNAr OL/NMR/3b/1H/audita.txt
- NHC SNAr OL/NMR/3b/1H/fid
- NHC SNAr OL/NMR/3b/1H/format.temp
- NHC SNAr OL/NMR/3b/1H/fq1list
- NHC SNAr OL/NMR/3b/1H/pdata/
- NHC SNAr OL/NMR/3b/1H/pdata/1/
- NHC SNAr OL/NMR/3b/1H/pdata/1/1i
- NHC SNAr OL/NMR/3b/1H/pdata/1/1r
- NHC SNAr OL/NMR/3b/1H/pdata/1/auditp.txt
- NHC SNAr OL/NMR/3b/1H/pdata/1/outd
- NHC SNAr OL/NMR/3b/1H/pdata/1/proc
- NHC SNAr OL/NMR/3b/1H/pdata/1/procs
- NHC SNAr OL/NMR/3b/1H/pdata/1/thumb.png
- NHC SNAr OL/NMR/3b/1H/pdata/1/title
- NHC SNAr OL/NMR/3b/1H/precom.output
- NHC SNAr OL/NMR/3b/1H/pulseprogram
- NHC SNAr OL/NMR/3b/1H/scon2
- NHC SNAr OL/NMR/3b/1H/shimvalues
- NHC SNAr OL/NMR/3b/1H/specpar
- NHC SNAr OL/NMR/3b/1H/stanprogram18252
- NHC SNAr OL/NMR/3b/1H/uxnmr.info
- NHC SNAr OL/NMR/3b/1H/uxnmr.par
- NHC SNAr OL/NMR/3c/
- NHC SNAr OL/NMR/3c/13C.jdf
- NHC SNAr OL/NMR/3c/19F/
- NHC SNAr OL/NMR/3c/19F/acqu
- NHC SNAr OL/NMR/3c/19F/acqus
- NHC SNAr OL/NMR/3c/19F/audita.txt
- NHC SNAr OL/NMR/3c/19F/cpdprg2
- NHC SNAr OL/NMR/3c/19F/fid
- NHC SNAr OL/NMR/3c/19F/format.temp
- NHC SNAr OL/NMR/3c/19F/fq1list
- NHC SNAr OL/NMR/3c/19F/pdata/
- NHC SNAr OL/NMR/3c/19F/pdata/1/
- NHC SNAr OL/NMR/3c/19F/pdata/1/1i
- NHC SNAr OL/NMR/3c/19F/pdata/1/1r
- NHC SNAr OL/NMR/3c/19F/pdata/1/auditp.txt
- NHC SNAr OL/NMR/3c/19F/pdata/1/outd
- NHC SNAr OL/NMR/3c/19F/pdata/1/proc
- NHC SNAr OL/NMR/3c/19F/pdata/1/procs
- NHC SNAr OL/NMR/3c/19F/pdata/1/thumb.png
- NHC SNAr OL/NMR/3c/19F/pdata/1/title
- NHC SNAr OL/NMR/3c/19F/precom.output
- NHC SNAr OL/NMR/3c/19F/pulseprogram
- NHC SNAr OL/NMR/3c/19F/scon2
- NHC SNAr OL/NMR/3c/19F/shimvalues
- NHC SNAr OL/NMR/3c/19F/specpar
- NHC SNAr OL/NMR/3c/19F/stanprogram15196
- NHC SNAr OL/NMR/3c/19F/uxnmr.info
- NHC SNAr OL/NMR/3c/19F/uxnmr.par
- NHC SNAr OL/NMR/3c/1H/
- NHC SNAr OL/NMR/3c/1H/acqu
- NHC SNAr OL/NMR/3c/1H/acqus
- NHC SNAr OL/NMR/3c/1H/audita.txt
- NHC SNAr OL/NMR/3c/1H/fid
- NHC SNAr OL/NMR/3c/1H/format.temp
- NHC SNAr OL/NMR/3c/1H/fq1list
- NHC SNAr OL/NMR/3c/1H/pdata/
- NHC SNAr OL/NMR/3c/1H/pdata/1/
- NHC SNAr OL/NMR/3c/1H/pdata/1/1i
- NHC SNAr OL/NMR/3c/1H/pdata/1/1r
- NHC SNAr OL/NMR/3c/1H/pdata/1/auditp.txt
- NHC SNAr OL/NMR/3c/1H/pdata/1/outd
- NHC SNAr OL/NMR/3c/1H/pdata/1/proc
- NHC SNAr OL/NMR/3c/1H/pdata/1/procs
- NHC SNAr OL/NMR/3c/1H/pdata/1/thumb.png
- NHC SNAr OL/NMR/3c/1H/pdata/1/title
- NHC SNAr OL/NMR/3c/1H/precom.output
- NHC SNAr OL/NMR/3c/1H/pulseprogram
- NHC SNAr OL/NMR/3c/1H/scon2
- NHC SNAr OL/NMR/3c/1H/shimvalues
- NHC SNAr OL/NMR/3c/1H/specpar
- NHC SNAr OL/NMR/3c/1H/stanprogram15196
- NHC SNAr OL/NMR/3c/1H/uxnmr.info
- NHC SNAr OL/NMR/3c/1H/uxnmr.par
- NHC SNAr OL/NMR/3d/
- NHC SNAr OL/NMR/3d/13C.jdf
- NHC SNAr OL/NMR/3d/19F/
- NHC SNAr OL/NMR/3d/19F/acqu
- NHC SNAr OL/NMR/3d/19F/acqus
- NHC SNAr OL/NMR/3d/19F/audita.txt
- NHC SNAr OL/NMR/3d/19F/cpdprg2
- NHC SNAr OL/NMR/3d/19F/fid
- NHC SNAr OL/NMR/3d/19F/format.temp
- NHC SNAr OL/NMR/3d/19F/fq1list
- NHC SNAr OL/NMR/3d/19F/pdata/
- NHC SNAr OL/NMR/3d/19F/pdata/1/
- NHC SNAr OL/NMR/3d/19F/pdata/1/1i
- NHC SNAr OL/NMR/3d/19F/pdata/1/1r
- NHC SNAr OL/NMR/3d/19F/pdata/1/auditp.txt
- NHC SNAr OL/NMR/3d/19F/pdata/1/outd
- NHC SNAr OL/NMR/3d/19F/pdata/1/proc
- NHC SNAr OL/NMR/3d/19F/pdata/1/procs
- NHC SNAr OL/NMR/3d/19F/pdata/1/thumb.png
- NHC SNAr OL/NMR/3d/19F/pdata/1/title
- NHC SNAr OL/NMR/3d/19F/precom.output
- NHC SNAr OL/NMR/3d/19F/pulseprogram
- NHC SNAr OL/NMR/3d/19F/scon2
- NHC SNAr OL/NMR/3d/19F/shimvalues
- NHC SNAr OL/NMR/3d/19F/specpar
- NHC SNAr OL/NMR/3d/19F/stanprogram16596
- NHC SNAr OL/NMR/3d/19F/uxnmr.info
- NHC SNAr OL/NMR/3d/19F/uxnmr.par
- NHC SNAr OL/NMR/3d/1H/
- NHC SNAr OL/NMR/3d/1H/acqu
- NHC SNAr OL/NMR/3d/1H/acqus
- NHC SNAr OL/NMR/3d/1H/audita.txt
- NHC SNAr OL/NMR/3d/1H/fid
- NHC SNAr OL/NMR/3d/1H/format.temp
- NHC SNAr OL/NMR/3d/1H/fq1list
- NHC SNAr OL/NMR/3d/1H/pdata/
- NHC SNAr OL/NMR/3d/1H/pdata/1/
- NHC SNAr OL/NMR/3d/1H/pdata/1/1i
- NHC SNAr OL/NMR/3d/1H/pdata/1/1r
- NHC SNAr OL/NMR/3d/1H/pdata/1/auditp.txt
- NHC SNAr OL/NMR/3d/1H/pdata/1/outd
- NHC SNAr OL/NMR/3d/1H/pdata/1/proc
- NHC SNAr OL/NMR/3d/1H/pdata/1/procs
- NHC SNAr OL/NMR/3d/1H/pdata/1/thumb.png
- NHC SNAr OL/NMR/3d/1H/pdata/1/title
- NHC SNAr OL/NMR/3d/1H/precom.output
- NHC SNAr OL/NMR/3d/1H/pulseprogram
- NHC SNAr OL/NMR/3d/1H/scon2
- NHC SNAr OL/NMR/3d/1H/shimvalues
- NHC SNAr OL/NMR/3d/1H/specpar
- NHC SNAr OL/NMR/3d/1H/stanprogram16596
- NHC SNAr OL/NMR/3d/1H/uxnmr.info
- NHC SNAr OL/NMR/3d/1H/uxnmr.par
- NHC SNAr OL/NMR/3e/
- NHC SNAr OL/NMR/3e/13C.jdf
- NHC SNAr OL/NMR/3e/19F/
[truncated: 1,717 more entries]
