# Supplementary material for: FluoroFusion: NHC-Catalyzed Nucleophilic Aromatic Substitution Reaction Unveils Functional Perfluorinated Diarylmethanones
Source: Org Lett. 2024 Mar 8;26(11):2338–42. doi: 10.1021/acs.orglett.4c00677 (PMC10964231; doi:10.1021/acs.orglett.4c00677)
Supplement: Supplementary file 1 — ol4c00677_si_001.zip [file ol4c00677_si_001.zip › NHC SNAr OL/NMR/2c'/19F/audita.txt]

##TITLE= Audit trail, TopSpin 3.5 pl 7
##JCAMPDX= 5.01
##ORIGIN= Bruker BioSpin GmbH
##OWNER= NMR user
$$ D:/DATA/ZLZ/20220826 PFPhO(CO)PhBr F/1/audita.txt
##AUDIT TRAIL=  $$ (NUMBER, WHEN, WHO, WHERE, PROCESS, VERSION, WHAT)
(   1,<2022-08-26 09:06:05.710 +0800>,<NMR user>,<DESKTOP-GI1AL00>,<go4>,<TopSpin 3.5.7>,
      <created by zg
	started at 2022-08-26 09:05:10.162 +0800,
	POWCHK enabled, PULCHK disabled,
       terminated by command 'halt'
       configuration hash MD5:
       8A 6D BC 7E EE 52 34 40 40 95 A9 DF 84 74 23 05
       data hash MD5: 128K
       78 B1 09 B4 94 D7 68 74 35 A1 74 36 62 77 9B 41>)
##END=

$$ hash MD5
$$ CF 20 53 2B 74 A4 75 44 60 78 A7 B0 9B 6F 35 E8
