# Supplementary material for: FluoroFusion: NHC-Catalyzed Nucleophilic Aromatic Substitution Reaction Unveils Functional Perfluorinated Diarylmethanones
Source: Org Lett. 2024 Mar 8;26(11):2338–42. doi: 10.1021/acs.orglett.4c00677 (PMC10964231; doi:10.1021/acs.orglett.4c00677)
Supplement: Supplementary file 1 — ol4c00677_si_001.zip [file ol4c00677_si_001.zip › NHC SNAr OL/NMR/2c'/19F/pdata/1/auditp.txt]

##TITLE= Audit trail, TopSpin 3.5 pl 7
##JCAMPDX= 5.01
##ORIGIN= Bruker BioSpin GmbH
##OWNER= NMR user
$$ D:\DATA\ZLZ/20220826 PFPhO(CO)PhBr F/1/pdata/1/auditp.txt
##AUDIT TRAIL=  $$ (NUMBER, WHEN, WHO, WHERE, PROCESS, VERSION, WHAT)
(   1,<2022-08-26 09:05:10.162 +0800>,<NMR user>,<DESKTOP-GI1AL00>,<go4>,<TopSpin 3.5.7>,
      <acquisition in progress>)
(   2,<2022-08-26 09:05:55.694 +0800>,<NMR user>,<DESKTOP-GI1AL00>,<proc1d>,<TopSpin 3.5.7>,
      <Start of raw data processing
       efp LB = 0.3 FT_mod = 6 PKNL = 1 PHC0 = 0 PHC1 = 0 SI = 64K 
       data hash MD5: 64K
       D7 7C 8E 62 E5 13 A7 31 C6 93 83 6C 9B F9 93 0E>)
(   3,<2022-08-26 09:05:56.334 +0800>,<NMR user>,<DESKTOP-GI1AL00>,<proc1d>,<TopSpin 3.5.7>,
      <apk 
       data hash MD5: 64K
       27 48 DC 5A 1D E6 C0 05 91 6D D4 78 DD 03 2F C1>)
(   4,<2022-08-26 09:05:56.413 +0800>,<NMR user>,<DESKTOP-GI1AL00>,<proc1d>,<TopSpin 3.5.7>,
      <abs n ABSG = 5 
       data hash MD5: 64K
       27 EC CE 42 E3 51 04 78 F5 CE 62 CA 0E 26 F1 AA>)
##END=

$$ hash MD5
$$ B7 4F 1E 35 FC 03 31 A0 6F CC 51 E4 BD E6 BA 32
