# Supplementary material for: FluoroFusion: NHC-Catalyzed Nucleophilic Aromatic Substitution Reaction Unveils Functional Perfluorinated Diarylmethanones
Source: Org Lett. 2024 Mar 8;26(11):2338–42. doi: 10.1021/acs.orglett.4c00677 (PMC10964231; doi:10.1021/acs.orglett.4c00677)
Supplement: Supplementary file 1 — ol4c00677_si_001.zip [file ol4c00677_si_001.zip › NHC SNAr OL/NMR/2c'/19F/uxnmr.info]

CONFIGURATION INFORMATION
=========================

Path         : C:/Bruker/TopSpin/conf/instr/spect/uxnmr.info
Date         : Fri Feb 25 12:05:46 2022
Release      : TopSpin 3.5 pl 7
Installed in : C:/Bruker/TopSpin
Host         : DESKTOP-GI1AL00
OS           : Windows 7 (Vs 6.2)
CPU          : Intel(R) Core(TM) i5-10600K CPU @ 4.10GHz (12 cores at 4104 MHz with Hyperthreading)
User         : NMRSU
System       : Avance III 300 NMR spectrometer
1H-frequency : 300.13 MHz
Description  : Avance III
Configured in: DESKTOP-GI1AL00:C:/Bruker/TopSpin/conf/instr/spect

IPSO: connected to spectrometer subnet
- TCP/IP address = 149.236.99.254
 - IPSO type: AQS
- Tctrl : 1
- Fctrls: 2
- Gctrl1: without digital preemphasis
- Rctrl : 1
- FREDs : none
- DPP : none

DRU1: AQS DRU Z100977/00976 ECL 04.00
- TCP/IP address = 149.236.99.89
- Firmware Version = 170619
- DRU1 controls AQS-Rack and HPPR/2

AQS: connected to 149.236.99.89:/dev/tty10
  _Slot_ SBSB _____________________Board_____________________
  Number Addr Type HW-VS FW-VS ID  ECL Name   Description
  -----------------------------------------------------------
     2   0x10 0x72   0x4    AW  R  4.4 REC-1  AQS RXAD400 Z102116/1276 ECL 04.04
     3   0x34  0x2   0x1        X  5.1 REF-1  REF-400 Reference Board for AQS Receiver
     4   0x24 0x11   0x8    AD  S  2.5 SGU-1  AQS SGU/2 400 Z103080/01196 ECL 02.05 FPGA-Vs=AF
     5   0x25 0x11   0x8    AD  S  2.5 SGU-2  AQS SGU/2 400 Z103080/01199 ECL 02.05 FPGA-Vs=AF
     8   0x36  0x5     0        A  5.0 BLA-1  BLA2BB 150/60 20-400 W1345049/0709 ECL 5
    --   0x20 0xd0     0        B  2.2 MASTER AQS NanoBay / INES
     1   0x20  0x7     0        B      MASTER AQS Rack Master
  Logical Receiver/SGU configuration:


Router: 1 AQS-Minirouter

Amplifiers (AQS configuration):
  RO  Amplifier  Module  Nucleus  Power/W  Switchbox Name PN/SN/FW
   1      1         1        B      150    N         BLA2BB 150/60 20-400 W1345049/709/-
   2      1         2        B       60    N         BLA2BB 150/60 20-400 W1345049/709/-


Transmitters at the spectrometer subnet:
----------------------------------------
LTRX Z109887/00028 ECL 01.00:
- TCP/IP address = 149.236.99.20
- Amplifier      = BSMS/2 LOCK TRANSCEIVER 300: Z109887/00028 ECL 01.00

BSMS: BSMS/2 connected to ethernet
- TCP/IP address = 149.236.99.20
- ELCB firmware version = 20161026
- GAB current limits = 0.0/X, 0.0/Y, 10.0/Z (in A)
- SCB channels = 20
- Shim System = BOSS1-SB
- L-TRX = BSMS/2 LOCK TRANSCEIVER 300: Z109887/00028 ECL 01.00
- Lock: on L-TRX board

Preamplifiers :
HPPR2: - HPPR/2 preamplifier connected to 149.236.99.89:/dev/tty10
    Type      : HPPR/2
    Controller: no Cover, with Application firmware = aQ
                no LED display for tuning and matching
    Module  1 : 1H/2H 1H (virtual 50 Ohm reference: 21.4%/62.6deg)
                PN=Z003950, SN=00274 from 20080905
    Module  2 : 1H/2H 2H (virtual 50 Ohm reference: 51.7%/-74.5deg)
                PN=Z003950, SN=00274 from 20080905
    Module  3 : XBB19F 2HS
                PN=Z003954, SN=00268 from 20080804


Gradient Controller cable connections
--------------------------------------------------------------------
GCtrl1: connected to GAB in BSMS

RF cable connections (assumed)
--------------------------------------------------------------------
SGU1 NORM output -> input 2 of transmitter 1 (BLA2BB 150/60 20-400 W1345049/709)
SGU1 AUX  output -> input 1 of transmitter 2 (BSMS/2 LOCK TRANSCEIVER 300 Z109887/00028 at TCP/IP 149.236.99.20)
SGU2 NORM output -> input 3 of transmitter 1 (BLA2BB 150/60 20-400 W1345049/709)
SGU2 AUX  output -> TUNE signal input of HPPR

Blanking cable connections (assumed)
--------------------------------------------------------------------
transmitter 1 = BLA2BB 150/60 20-400 W1345049/709:
- amplifier B-150W uses blanking 1
- amplifier B-60W uses blanking 2

transmitter 2 = BSMS/2 LOCK TRANSCEIVER 300 Z109887/00028 at TCP/IP 149.236.99.20:
- amplifier 2H-5W uses blanking 3
