# Supplementary material for: FluoroFusion: NHC-Catalyzed Nucleophilic Aromatic Substitution Reaction Unveils Functional Perfluorinated Diarylmethanones
Source: Org Lett. 2024 Mar 8;26(11):2338–42. doi: 10.1021/acs.orglett.4c00677 (PMC10964231; doi:10.1021/acs.orglett.4c00677)
Supplement: Supplementary file 1 — ol4c00677_si_001.zip [file ol4c00677_si_001.zip › NHC SNAr OL/NMR/2j/19F/pdata/1/auditp.txt]

##TITLE= Audit trail, TopSpin 3.5 pl 7
##JCAMPDX= 5.01
##ORIGIN= Bruker BioSpin GmbH
##OWNER= NMR user
$$ D:\DATA\ZLZ/20240103 6c f/1/pdata/1/auditp.txt
##AUDIT TRAIL=  $$ (NUMBER, WHEN, WHO, WHERE, PROCESS, VERSION, WHAT)
(   1,<2024-01-03 11:20:51.769 +0800>,<NMR user>,<DESKTOP-GI1AL00>,<go4>,<TopSpin 3.5.7>,
      <created by zg
	started at 2024-01-03 11:20:17.573 +0800,
	POWCHK enabled, PULCHK disabled,
       configuration hash MD5:
       6E 74 2E 2B F2 40 FE 0B 54 46 60 17 D3 EF 74 0D
       data hash MD5: 128K
       12 B3 03 53 B9 02 DD 12 CE DB D5 A5 FF 70 23 D7>)
(   2,<2024-01-03 11:21:06.066 +0800>,<NMR user>,<DESKTOP-GI1AL00>,<proc1d>,<TopSpin 3.5.7>,
      <Start of raw data processing
       efp LB = 0.3 FT_mod = 6 PKNL = 1 PHC0 = 0 PHC1 = 0 SI = 64K 
       data hash MD5: 64K
       6B 21 11 0C 73 7F C0 B6 2E 77 DD 10 7C 5E AC 3E>)
(   3,<2024-01-03 11:21:06.379 +0800>,<NMR user>,<DESKTOP-GI1AL00>,<proc1d>,<TopSpin 3.5.7>,
      <apk 
       data hash MD5: 64K
       4E 25 C4 A5 6B 9A 66 F2 47 58 98 B1 13 03 51 9C>)
(   4,<2024-01-03 11:21:06.457 +0800>,<NMR user>,<DESKTOP-GI1AL00>,<proc1d>,<TopSpin 3.5.7>,
      <abs n ABSG = 5 
       data hash MD5: 64K
       77 30 C1 9C ED FA 54 43 10 26 3E EE 52 54 F4 B9>)
##END=

$$ hash MD5
$$ 4A 3C AA D6 AA F4 F7 C1 B9 B3 E5 08 63 FE B3 64
