# Supplementary material for: FluoroFusion: NHC-Catalyzed Nucleophilic Aromatic Substitution Reaction Unveils Functional Perfluorinated Diarylmethanones
Source: Org Lett. 2024 Mar 8;26(11):2338–42. doi: 10.1021/acs.orglett.4c00677 (PMC10964231; doi:10.1021/acs.orglett.4c00677)
Supplement: Supplementary file 1 — ol4c00677_si_001.zip [file ol4c00677_si_001.zip › NHC SNAr OL/NMR/2j/19F/pdata/1/outd]

##TITLE= Parameter file, TopSpin 3.5 pl 7
##JCAMPDX= 5.0
##DATATYPE= Parameter Values
##NPOINTS= 1	$$ modification sequence number
##ORIGIN= Bruker BioSpin GmbH
##OWNER= NMR user
$$ 2024-01-03 11:16:31.141 +0800  NMR user@DESKTOP-GI1AL00
$$ D:\DATA\ZLZ/20240103 6c f/1/pdata/1/outd
$$ process C:\Bruker\TopSpin\prog\mod\edparproc.exe
##$CURPLOT= <HP LaserJet P3005 PCL 6>
##$CURPRIN= <$HP LaserJet P3005 PCL 6>
##$DFORMAT= <normdp>
##$LAYOUT= <+/1D_X1.xwp>
##$LFORMAT= <normlp>
##$PFORMAT= <normpl>
##END=
