# Supplementary material for: FluoroFusion: NHC-Catalyzed Nucleophilic Aromatic Substitution Reaction Unveils Functional Perfluorinated Diarylmethanones
Source: Org Lett. 2024 Mar 8;26(11):2338–42. doi: 10.1021/acs.orglett.4c00677 (PMC10964231; doi:10.1021/acs.orglett.4c00677)
Supplement: Supplementary file 1 — ol4c00677_si_001.zip [file ol4c00677_si_001.zip › NHC SNAr OL/NMR/2j/19F/shimvalues]

# Wed Jan 03 11:20:51 2024
#$$PROBEIDENTIFIER=Z104275_0120
#$$PROBENAME=PA BBO 300S1 BBF-H-D-05 Z
#$$SHIMID=313232
#
# Active Shim Gradients
#
Z           		-5371           
Z2          		1784            
Z3          		5186            
Z4          		4695            
Z5          		4515            
Z6          		-11505          
X           		560             
XZ          		-4452           
XZ2         		-10847          
XZ3         		-8531           
Y           		2360            
YZ          		-8470           
YZ2         		2506            
YZ3         		7149            
XY          		1807            
XYZ         		382             
(X2-Y2)     		-2134           
(X2-Y2)Z    		-3593           
X3          		6148            
Y3          		20180           
#
# Lock Parameter
#
FIELD		6007.393
LOCKPHASE		68.500  
LOCKPOWER		-30.000 
LOCKGAIN		125.166 
LOCKDC		-75.000 
LOCKSHIFT		7.240   
LOOPGAIN		-12.000 
LOOPTIME		0.400   
LOOPFILTER		100.000 
#
IEEE64_VERSION_CODE 1
#
# Shim currents 
#
SHIM_SETTING [1 ]  -2605.10886666  
SHIM_SETTING [2 ]  883.13259036    
SHIM_SETTING [3 ]  2727.85348589   
SHIM_SETTING [4 ]  2469.61002317   
SHIM_SETTING [5 ]  2375.00077403   
SHIM_SETTING [6 ]  294.56000000    
SHIM_SETTING [7 ]  -2341.75200000  
SHIM_SETTING [8 ]  -5705.52200000  
SHIM_SETTING [9 ]  -1122.48400000  
SHIM_SETTING [10]  950.48200000    
SHIM_SETTING [11]  1241.36000000   
SHIM_SETTING [12]  -4455.22000000  
SHIM_SETTING [13]  1318.15600000   
SHIM_SETTING [14]  3760.14500000   
SHIM_SETTING [15]  -6051.53700000  
SHIM_SETTING [16]  -1889.68000000  
SHIM_SETTING [17]  -4487.39500000  
SHIM_SETTING [18]  201.01700000    
SHIM_SETTING [19]  3234.04100000   
SHIM_SETTING [20]  10614.49000000  
