# Supplementary material for: FluoroFusion: NHC-Catalyzed Nucleophilic Aromatic Substitution Reaction Unveils Functional Perfluorinated Diarylmethanones
Source: Org Lett. 2024 Mar 8;26(11):2338–42. doi: 10.1021/acs.orglett.4c00677 (PMC10964231; doi:10.1021/acs.orglett.4c00677)
Supplement: Supplementary file 1 — ol4c00677_si_001.zip [file ol4c00677_si_001.zip › NHC SNAr OL/NMR/3a/1H/audita.txt]

##TITLE= Audit trail, TopSpin 3.5 pl 7
##JCAMPDX= 5.01
##ORIGIN= Bruker BioSpin GmbH
##OWNER= NMR user
$$ D:/DATA/ZLZ/20231220 BzPFPy/1/audita.txt
##AUDIT TRAIL=  $$ (NUMBER, WHEN, WHO, WHERE, PROCESS, VERSION, WHAT)
(   1,<2023-12-20 14:48:05.794 +0800>,<NMR user>,<DESKTOP-GI1AL00>,<go4>,<TopSpin 3.5.7>,
      <created by zg
	started at 2023-12-20 14:47:04.412 +0800,
	POWCHK enabled, PULCHK disabled,
       configuration hash MD5:
       6E 74 2E 2B F2 40 FE 0B 54 46 60 17 D3 EF 74 0D
       data hash MD5: 16K
       E4 58 C9 63 61 2E 91 CB 2C D5 C3 3C BD B1 64 2F>)
##END=

$$ hash MD5
$$ 10 7D FE 2D 9B 59 EA D8 A6 3E B2 9C 67 2E 0E 5A
