# Supplementary material for: FluoroFusion: NHC-Catalyzed Nucleophilic Aromatic Substitution Reaction Unveils Functional Perfluorinated Diarylmethanones
Source: Org Lett. 2024 Mar 8;26(11):2338–42. doi: 10.1021/acs.orglett.4c00677 (PMC10964231; doi:10.1021/acs.orglett.4c00677)
Supplement: Supplementary file 1 — ol4c00677_si_001.zip [file ol4c00677_si_001.zip › NHC SNAr OL/NMR/3a/1H/pdata/1/auditp.txt]

##TITLE= Audit trail, TopSpin 3.5 pl 7
##JCAMPDX= 5.01
##ORIGIN= Bruker BioSpin GmbH
##OWNER= NMR user
$$ D:\DATA\ZLZ/20231220 BzPFPy/1/pdata/1/auditp.txt
##AUDIT TRAIL=  $$ (NUMBER, WHEN, WHO, WHERE, PROCESS, VERSION, WHAT)
(   1,<2023-12-20 14:47:04.397 +0800>,<NMR user>,<DESKTOP-GI1AL00>,<go4>,<TopSpin 3.5.7>,
      <acquisition in progress>)
(   2,<2023-12-20 14:48:02.092 +0800>,<NMR user>,<DESKTOP-GI1AL00>,<proc1d>,<TopSpin 3.5.7>,
      <Start of raw data processing
       efp LB = 0 FT_mod = 6 PKNL = 1 PHC0 = -31.04544 PHC1 = -24.23769 SI = 8K 
       data hash MD5: 8K
       E5 AA 29 57 1C 34 65 B8 28 7A 10 F4 69 FB C9 54>)
(   3,<2023-12-20 14:48:04.779 +0800>,<NMR user>,<DESKTOP-GI1AL00>,<proc1d>,<TopSpin 3.5.7>,
      <apk 
       data hash MD5: 8K
       1F 65 9E 46 15 69 96 94 FB 8C D2 0D 7E 35 6A A5>)
(   4,<2023-12-20 14:48:04.841 +0800>,<NMR user>,<DESKTOP-GI1AL00>,<proc1d>,<TopSpin 3.5.7>,
      <abs n ABSG = 5 
       data hash MD5: 8K
       5E 97 06 C1 C1 59 2A 05 C2 75 B6 41 A4 42 D9 DD>)
##END=

$$ hash MD5
$$ 8F 66 28 57 60 CE 80 02 B1 D6 AF B4 BF D2 40 61
