# Supplementary material for: FluoroFusion: NHC-Catalyzed Nucleophilic Aromatic Substitution Reaction Unveils Functional Perfluorinated Diarylmethanones
Source: Org Lett. 2024 Mar 8;26(11):2338–42. doi: 10.1021/acs.orglett.4c00677 (PMC10964231; doi:10.1021/acs.orglett.4c00677)
Supplement: Supplementary file 1 — ol4c00677_si_001.zip [file ol4c00677_si_001.zip › NHC SNAr OL/NMR/3b/19F/pdata/1/auditp.txt]

##TITLE= Audit trail, TopSpin 3.5 pl 7
##JCAMPDX= 5.01
##ORIGIN= Bruker BioSpin GmbH
##OWNER= NMR user
$$ D:\DATA\ZLZ/20220928 pCF3BzPFPy F/1/pdata/1/auditp.txt
##AUDIT TRAIL=  $$ (NUMBER, WHEN, WHO, WHERE, PROCESS, VERSION, WHAT)
(   1,<2022-09-28 23:34:15.102 +0800>,<NMR user>,<DESKTOP-GI1AL00>,<go4>,<TopSpin 3.5.7>,
      <acquisition in progress>)
(   2,<2022-09-28 23:34:44.681 +0800>,<NMR user>,<DESKTOP-GI1AL00>,<proc1d>,<TopSpin 3.5.7>,
      <Start of raw data processing
       efp LB = 0.3 FT_mod = 6 PKNL = 1 PHC0 = 139.189 PHC1 = 89.57468 SI = 64K 
       data hash MD5: 64K
       64 D9 EB 24 B3 D3 72 C8 25 A0 0F 8D A1 4A D2 2A>)
(   3,<2022-09-28 23:34:44.931 +0800>,<NMR user>,<DESKTOP-GI1AL00>,<proc1d>,<TopSpin 3.5.7>,
      <apk 
       data hash MD5: 64K
       FA DF 32 9F 07 31 8F CA 1F C3 C1 24 02 42 43 AA>)
(   4,<2022-09-28 23:34:45.009 +0800>,<NMR user>,<DESKTOP-GI1AL00>,<proc1d>,<TopSpin 3.5.7>,
      <abs n ABSG = 5 
       data hash MD5: 64K
       6C 42 43 1D A8 CF DD 9B 63 75 C3 E8 EA 60 43 62>)
##END=

$$ hash MD5
$$ E1 B0 5A 15 DF C0 01 62 FD BE FD 44 11 87 81 58
