# Supplementary material for: FluoroFusion: NHC-Catalyzed Nucleophilic Aromatic Substitution Reaction Unveils Functional Perfluorinated Diarylmethanones
Source: Org Lett. 2024 Mar 8;26(11):2338–42. doi: 10.1021/acs.orglett.4c00677 (PMC10964231; doi:10.1021/acs.orglett.4c00677)
Supplement: Supplementary file 1 — ol4c00677_si_001.zip [file ol4c00677_si_001.zip › NHC SNAr OL/NMR/3b/1H/shimvalues]

# Tue Nov 01 23:06:48 2022
#$$PROBEIDENTIFIER=Z104275_0120
#$$PROBENAME=PA BBO 300S1 BBF-H-D-05 Z
#$$SHIMID=313232
#
# Active Shim Gradients
#
Z           		-5443           
Z2          		1897            
Z3          		5259            
Z4          		4259            
Z5          		6363            
Z6          		-11505          
X           		739             
XZ          		-4557           
XZ2         		-7127           
XZ3         		-10559          
Y           		2370            
YZ          		-8832           
YZ2         		1270            
YZ3         		5480            
XY          		-191            
XYZ         		6320            
(X2-Y2)     		-2304           
(X2-Y2)Z    		-1705           
X3          		4164            
Y3          		14381           
#
# Lock Parameter
#
FIELD		6158.823
LOCKPHASE		52.900  
LOCKPOWER		-30.000 
LOCKGAIN		123.490 
LOCKDC		-75.000 
LOCKSHIFT		7.240   
LOOPGAIN		-12.000 
LOOPTIME		0.400   
LOOPFILTER		100.000 
#
IEEE64_VERSION_CODE 1
#
# Shim currents 
#
SHIM_SETTING [1 ]  -2639.69833139  
SHIM_SETTING [2 ]  938.84059082    
SHIM_SETTING [3 ]  2766.10440162   
SHIM_SETTING [4 ]  2240.02787849   
SHIM_SETTING [5 ]  3347.12707314   
SHIM_SETTING [6 ]  388.90500000    
SHIM_SETTING [7 ]  -2396.90700000  
SHIM_SETTING [8 ]  -3748.58600000  
SHIM_SETTING [9 ]  -1211.90400000  
SHIM_SETTING [10]  -100.37800000   
SHIM_SETTING [11]  1246.85100000   
SHIM_SETTING [12]  -4645.79000000  
SHIM_SETTING [13]  667.81800000    
SHIM_SETTING [14]  2882.41700000   
SHIM_SETTING [15]  -6051.53700000  
SHIM_SETTING [16]  -897.00000000   
SHIM_SETTING [17]  -5553.81400000  
SHIM_SETTING [18]  3324.27200000   
SHIM_SETTING [19]  2190.21400000   
SHIM_SETTING [20]  7564.57600000   
