# Supplementary material for: FluoroFusion: NHC-Catalyzed Nucleophilic Aromatic Substitution Reaction Unveils Functional Perfluorinated Diarylmethanones
Source: Org Lett. 2024 Mar 8;26(11):2338–42. doi: 10.1021/acs.orglett.4c00677 (PMC10964231; doi:10.1021/acs.orglett.4c00677)
Supplement: Supplementary file 1 — ol4c00677_si_001.zip [file ol4c00677_si_001.zip › NHC SNAr OL/NMR/3c/19F/shimvalues]

# Sat Apr 29 14:23:58 2023
#$$PROBEIDENTIFIER=Z104275_0120
#$$PROBENAME=PA BBO 300S1 BBF-H-D-05 Z
#$$SHIMID=313232
#
# Active Shim Gradients
#
Z           		-5667           
Z2          		1326            
Z3          		6908            
Z4          		8208            
Z5          		4214            
Z6          		-11505          
X           		783             
XZ          		-4396           
XZ2         		-7354           
XZ3         		-10518          
Y           		2261            
YZ          		-8792           
YZ2         		-247            
YZ3         		8452            
XY          		-897            
XYZ         		4202            
(X2-Y2)     		-2793           
(X2-Y2)Z    		-2136           
X3          		4577            
Y3          		13158           
#
# Lock Parameter
#
FIELD		6095.555
LOCKPHASE		52.900  
LOCKPOWER		-30.000 
LOCKGAIN		129.178 
LOCKDC		-75.000 
LOCKSHIFT		7.240   
LOOPGAIN		-12.000 
LOOPTIME		0.400   
LOOPFILTER		100.000 
#
IEEE64_VERSION_CODE 1
#
# Shim currents 
#
SHIM_SETTING [1 ]  -2748.51978045  
SHIM_SETTING [2 ]  656.12263719    
SHIM_SETTING [3 ]  3633.81661939   
SHIM_SETTING [4 ]  4317.61238308   
SHIM_SETTING [5 ]  2216.45190518   
SHIM_SETTING [6 ]  411.98100000    
SHIM_SETTING [7 ]  -2312.31100000  
SHIM_SETTING [8 ]  -3868.33400000  
SHIM_SETTING [9 ]  -1469.07300000  
SHIM_SETTING [10]  -471.95700000   
SHIM_SETTING [11]  1189.14000000   
SHIM_SETTING [12]  -4624.76900000  
SHIM_SETTING [13]  -129.98500000   
SHIM_SETTING [14]  4445.55100000   
SHIM_SETTING [15]  -6051.53700000  
SHIM_SETTING [16]  -1123.70700000  
SHIM_SETTING [17]  -5532.28500000  
SHIM_SETTING [18]  2210.49300000   
SHIM_SETTING [19]  2407.75100000   
SHIM_SETTING [20]  6921.09400000   
